# Supplementary material for: Diversity of Porifera in the Mediterranean coralligenous accretions, with description of a new species
Source: Zookeys. 2013 Sep 27;(336):1–37. doi: 10.3897/zookeys.336.5139 (PMC3800777; doi:10.3897/zookeys.336.5139)
Supplement: XML Treatment for Cliona burtoni [file zookeys.336.5139-treatment1.xml]

<!DOCTYPE tp:taxon-treatment
  PUBLIC "-//TaxonX//DTD Taxonomic Treatment Publishing DTD v0 20100105//EN" "tax-treatment-NSO.dtd">
<tp:taxon-treatment xmlns:tp="http://www.plazi.org/taxpub"><tp:treatment-meta><mixed-citation publication-type="journal"><person-group><name><surname>Bertolino</surname><given-names>Marco</given-names></name><name><surname>Cerrano</surname><given-names>Carlo</given-names></name><name><surname>Bavestrello</surname><given-names>Giorgio</given-names></name><name><surname>Carella</surname><given-names>Mirco</given-names></name><name><surname>Pansini</surname><given-names>Maurizio</given-names></name><name><surname>Calcinai</surname><given-names>Barbara</given-names></name></person-group><article-title>Diversity of Porifera in the Mediterranean coralligenous accretions, with description of a new species</article-title><source>Zookeys</source><day>27</day><month>9</month><year>2013</year><volume>2013</volume><issue>336</issue><fpage>1</fpage><lpage>37</lpage><pub-id pub-id-type="doi">10.3897/zookeys.336.5139</pub-id></mixed-citation></tp:treatment-meta><tp:nomenclature><tp:taxon-name>
                            <tp:taxon-name-part taxon-name-part-type="genus">Cliona</tp:taxon-name-part>
                            <tp:taxon-name-part taxon-name-part-type="species">burtoni</tp:taxon-name-part>
                            <object-id xmlns:xlink="http://www.w3.org/1999/xlink" xlink:type="simple">http://species-id.net/wiki/Cliona_burtoni</object-id>
                        </tp:taxon-name><tp:taxon-authority>Topsent, 1932</tp:taxon-authority><xref ref-type="fig" rid="F4">Figs 4A–L</xref><tp:nomenclature-citation-list><tp:nomenclature-citation><tp:taxon-name>Cliona burtoni</tp:taxon-name><comment> Topsent, 1932: 577.</comment></tp:nomenclature-citation></tp:nomenclature-citation-list></tp:nomenclature><tp:treatment-sec sec-type="Material examined"><title>Material examined.</title><p>Specimen IG-S-BL1-F5B-spB; dry state, Gallinara Island (station 3, Sciusciaù) <named-content xmlns:xlink="http://www.w3.org/1999/xlink" content-type="dwc:verbatimCoordinates" xlink:type="simple">44°01'34"N, 8°13'45"E</named-content>, depth 30 m, collected 17-06-2009. The specimen was entirely used for spicule preparations.</p></tp:treatment-sec><tp:treatment-sec sec-type="Description"><title>Description.</title><p>Boring sponge in alpha growth form, occupying a surface of 1 cm<sup>2</sup> in a section of conglomerate. Colour beige in dry state.</p><p>Skeleton. Not observed.</p><p>Spicules. Macroscleres: tylostyles to subtylostyles straight or slightly curved, 132 (225) 287 × 5 (6) 7.5 μm. Heads with a rounded or oval tyle, sometimes in terminal position but more often shifted along the shaft (<xref ref-type="fig" rid="F4">Figs 4A, B, C</xref>). Microscleres: spirasters of various shape and thickness, straight or curved, 10 (26.5) 45 × 1.25 (10) 17.5 μm. The most abundant have scattered conical spines (<xref ref-type="fig" rid="F4">Figs 4D, E, F, G, H, I, J, K</xref>) and numerous are amphiaster-like (<xref ref-type="fig" rid="F4">Figs 4H, I, K</xref>). The smaller ones are microspinated (<xref ref-type="fig" rid="F4">Fig. 4J, L</xref>).</p><fig id="F4" position="float" orientation="portrait"><label>Figure 4.</label><caption><p><italic><tp:taxon-name>Cliona burtoni</tp:taxon-name></italic>. <bold>A–C</bold> Tylostyle heads <bold>D–L</bold> Spirasters of various shape and thickness.</p></caption><graphic xmlns:xlink="http://www.w3.org/1999/xlink" xlink:href="ZooKeys-336-001-g004.jpg" position="float" orientation="portrait" xlink:type="simple"/></fig></tp:treatment-sec><tp:treatment-sec sec-type="Distribution"><title>Distribution and discussion.</title><p>This is a Mediterranean endemic species (<xref ref-type="bibr" rid="B30">Pansini and Longo 2008</xref>) originally described from Corsica (Strait of Bonifacio), where it is known to bore into calcareous rocks and mollusc shells (<xref ref-type="bibr" rid="B55">Topsent 1932</xref>). This is a new record for the Ligurian Sea (Gallinara Island) and the coralligenous assemblage and the first finding after the original description.</p></tp:treatment-sec><ref-list><ref id="B30"><mixed-citation xmlns:xlink="http://www.w3.org/1999/xlink" xlink:type="simple"><person-group><name name-style="western"><surname>Pansini</surname><given-names>M</given-names></name><name name-style="western"><surname>Longo</surname><given-names>C</given-names></name></person-group> (<year>2008</year>) <article-title>Porifera.</article-title> In: <person-group><name name-style="western"><surname>Relini</surname><given-names>G</given-names></name></person-group> (<role>Ed</role>) <issue-title>Checklist della flora e della fauna dei mari italiani.</issue-title><institution xlink:type="simple">Ministero dell’Ambiente e tutela del territorio, Roma.</institution><source>Biologia Marina Mediterranea</source><volume>15</volume>(<issue>1</issue>): <fpage>42</fpage>-<lpage>66</lpage>.</mixed-citation></ref><ref id="B55"><mixed-citation xmlns:xlink="http://www.w3.org/1999/xlink" xlink:type="simple"><person-group><name name-style="western"><surname>Topsent</surname><given-names>E</given-names></name></person-group> (<year>1932</year>) <article-title>Notes sur des clionides.</article-title><source>Archives de Zoologie expérimentale et générale</source><volume>74</volume>(<issue>28</issue>): <fpage>549</fpage>-<lpage>579</lpage>.</mixed-citation></ref></ref-list></tp:taxon-treatment>
