# Supplementary material for: Diversity of Porifera in the Mediterranean coralligenous accretions, with description of a new species
Source: Zookeys. 2013 Sep 27;(336):1–37. doi: 10.3897/zookeys.336.5139 (PMC3800777; doi:10.3897/zookeys.336.5139)
Supplement: XML Treatment for Paratimea oxeata [file zookeys.336.5139-treatment2.xml]

<!DOCTYPE tp:taxon-treatment
  PUBLIC "-//TaxonX//DTD Taxonomic Treatment Publishing DTD v0 20100105//EN" "tax-treatment-NSO.dtd">
<tp:taxon-treatment xmlns:tp="http://www.plazi.org/taxpub"><tp:treatment-meta><mixed-citation publication-type="journal"><person-group><name><surname>Bertolino</surname><given-names>Marco</given-names></name><name><surname>Cerrano</surname><given-names>Carlo</given-names></name><name><surname>Bavestrello</surname><given-names>Giorgio</given-names></name><name><surname>Carella</surname><given-names>Mirco</given-names></name><name><surname>Pansini</surname><given-names>Maurizio</given-names></name><name><surname>Calcinai</surname><given-names>Barbara</given-names></name></person-group><article-title>Diversity of Porifera in the Mediterranean coralligenous accretions, with description of a new species</article-title><source>Zookeys</source><day>27</day><month>9</month><year>2013</year><volume>2013</volume><issue>336</issue><fpage>1</fpage><lpage>37</lpage><pub-id pub-id-type="doi">10.3897/zookeys.336.5139</pub-id></mixed-citation></tp:treatment-meta><tp:nomenclature><tp:taxon-name>
                            <tp:taxon-name-part taxon-name-part-type="genus">Paratimea</tp:taxon-name-part>
                            <tp:taxon-name-part taxon-name-part-type="species">oxeata</tp:taxon-name-part>
                            <object-id xmlns:xlink="http://www.w3.org/1999/xlink" xlink:type="simple">http://species-id.net/wiki/Paratimea_oxeata</object-id>
                        </tp:taxon-name><tp:taxon-authority>Pulitzer-Finali, 1978</tp:taxon-authority><xref ref-type="fig" rid="F5">Figs 5A–D</xref><tp:nomenclature-citation-list><tp:nomenclature-citation><tp:taxon-name>Paratimea oxeata</tp:taxon-name><comment> Pulitzer-Finali, 1978: 39.</comment></tp:nomenclature-citation></tp:nomenclature-citation-list></tp:nomenclature><tp:treatment-sec sec-type="Material examined"><title>Material examined.</title><p>Specimen SSS-BL1-F3A-spH; alcohol and dry state; Santo Stefano Shoals (station 1), <named-content xmlns:xlink="http://www.w3.org/1999/xlink" content-type="dwc:verbatimCoordinates" xlink:type="simple">43°49'N, 7°54'E</named-content>, depth 35 m, collected 14-02-2008. The specimen was entirely used for spicule preparations.</p><!--PageBreak--></tp:treatment-sec><tp:treatment-sec sec-type="Description"><title>Description.</title><p>Very small (0.5 cm<sup>2</sup>) insinuating sponge (<xref ref-type="fig" rid="F5">Fig. 5A</xref>) detected inside a cavity of a slice of a coralligenous block. Grey coloured in dry state.</p><p>Skeleton. Not observed.</p><p>Spicules. Macroscleres: oxeas in two size categories: I) large oxeas curved, bent or flexuous, with hastate tips (<xref ref-type="fig" rid="F5">Fig. 5B</xref>), 810 (961.25) 1200 × 15 (18) 25 μm; II) small <!--PageBreak-->oxeas curved or flexuous (<xref ref-type="fig" rid="F5">Fig. 5C</xref>), 300 (546.6) 700 × 2.5 (4.75) 5 μm. Microscleres: oxyasters with more or less marked centrum with 9-12 conical rays, 25 (41.5) 60 μm in diameter. In some cases the number of rays is reduced (<xref ref-type="fig" rid="F5">Fig. 5D</xref>).</p><fig id="F5" position="float" orientation="portrait"><label>Figure 5.</label><caption><p><italic><tp:taxon-name>Paratimea oxeata</tp:taxon-name></italic>. <bold>A</bold> Specimen in the coralligenous accretions (arrows) <bold>B</bold> Large oxeas <bold>C</bold> Small oxeas <bold>D</bold> Oxyasters.</p></caption><graphic xmlns:xlink="http://www.w3.org/1999/xlink" xlink:href="ZooKeys-336-001-g005.jpg" position="float" orientation="portrait" xlink:type="simple"/></fig><!--PageBreak--></tp:treatment-sec><tp:treatment-sec sec-type="Distribution"><title>Distribution and discussion.</title><p>The species wasdescribed from Naples (<xref ref-type="bibr" rid="B35">Pulitzer-Finali 1978</xref>) where it occurred on rocky bottoms at 60-100 meter depth. This is a new record for the coralligenous assemblage and for the Ligurian Sea and it is probably endemic for the Mediterranean Sea (<xref ref-type="bibr" rid="B30">Pansini and Longo 2008</xref>). This is its first finding after the original description.</p></tp:treatment-sec><ref-list><ref id="B35"><mixed-citation xmlns:xlink="http://www.w3.org/1999/xlink" xlink:type="simple"><person-group><name name-style="western"><surname>Pulitzer-Finali</surname><given-names>G</given-names></name></person-group> (<year>1978</year> (1977)) <article-title>Report on a Collection of Sponges from the Bay of Naples. III Hadromerida, Axinellida, Poecilosclerida, Halichondrida, Haplosclerida.</article-title><source>Bollettino dei Musei e degli Istituti Biologici dell’Università di Genova</source><volume>45</volume>: <fpage>7</fpage>-<lpage>89</lpage>.</mixed-citation></ref><ref id="B30"><mixed-citation xmlns:xlink="http://www.w3.org/1999/xlink" xlink:type="simple"><person-group><name name-style="western"><surname>Pansini</surname><given-names>M</given-names></name><name name-style="western"><surname>Longo</surname><given-names>C</given-names></name></person-group> (<year>2008</year>) <article-title>Porifera.</article-title> In: <person-group><name name-style="western"><surname>Relini</surname><given-names>G</given-names></name></person-group> (<role>Ed</role>) <issue-title>Checklist della flora e della fauna dei mari italiani.</issue-title><institution xlink:type="simple">Ministero dell’Ambiente e tutela del territorio, Roma.</institution><source>Biologia Marina Mediterranea</source><volume>15</volume>(<issue>1</issue>): <fpage>42</fpage>-<lpage>66</lpage>.</mixed-citation></ref></ref-list></tp:taxon-treatment>
