# Supplementary material for: Diversity of Porifera in the Mediterranean coralligenous accretions, with description of a new species
Source: Zookeys. 2013 Sep 27;(336):1–37. doi: 10.3897/zookeys.336.5139 (PMC3800777; doi:10.3897/zookeys.336.5139)
Supplement: XML Treatment for Clathria (Microciona) armata [file zookeys.336.5139-treatment3.xml]

<!DOCTYPE tp:taxon-treatment
  PUBLIC "-//TaxonX//DTD Taxonomic Treatment Publishing DTD v0 20100105//EN" "tax-treatment-NSO.dtd">
<tp:taxon-treatment xmlns:tp="http://www.plazi.org/taxpub"><tp:treatment-meta><mixed-citation publication-type="journal"><person-group><name><surname>Bertolino</surname><given-names>Marco</given-names></name><name><surname>Cerrano</surname><given-names>Carlo</given-names></name><name><surname>Bavestrello</surname><given-names>Giorgio</given-names></name><name><surname>Carella</surname><given-names>Mirco</given-names></name><name><surname>Pansini</surname><given-names>Maurizio</given-names></name><name><surname>Calcinai</surname><given-names>Barbara</given-names></name></person-group><article-title>Diversity of Porifera in the Mediterranean coralligenous accretions, with description of a new species</article-title><source>Zookeys</source><day>27</day><month>9</month><year>2013</year><volume>2013</volume><issue>336</issue><fpage>1</fpage><lpage>37</lpage><pub-id pub-id-type="doi">10.3897/zookeys.336.5139</pub-id></mixed-citation></tp:treatment-meta><tp:nomenclature><tp:taxon-name>
                            <tp:taxon-name-part taxon-name-part-type="genus">Clathria</tp:taxon-name-part>
                            (<tp:taxon-name-part taxon-name-part-type="subgenus">Microciona</tp:taxon-name-part>)
                            <tp:taxon-name-part taxon-name-part-type="species">armata</tp:taxon-name-part>
                            <object-id xmlns:xlink="http://www.w3.org/1999/xlink" xlink:type="simple">http://species-id.net/wiki/Clathria_armata</object-id>
                        </tp:taxon-name><tp:taxon-authority>(Bowerbank, 1862)</tp:taxon-authority><xref ref-type="fig" rid="F6">Figs 6A–F</xref><tp:nomenclature-citation-list><tp:nomenclature-citation><tp:taxon-name>Microciona armata</tp:taxon-name><comment> Bowerbank, 1862; 1866: 129.</comment></tp:nomenclature-citation></tp:nomenclature-citation-list></tp:nomenclature><tp:treatment-sec sec-type="Material examined"><title>Material examined.</title><p>Specimen IG-F-BL4-sp2-fot.; alcohol preserved, Gallinara Island (station 2, Falconara) <named-content xmlns:xlink="http://www.w3.org/1999/xlink" content-type="dwc:verbatimCoordinates" xlink:type="simple">44°01'22"N, 8°13'34"E</named-content>, depth 35 m, collected 31-7-2009.</p><p><bold>Description.</bold> Thickly encrusting sponge (3-5 mm thick) covering a surface of 1.5 cm<sup>2</sup> on a coralligenous block (<xref ref-type="fig" rid="F6">Fig. 6A</xref>). Surface irregular, smooth. Consistency soft. The red-orange colour of the living specimen slightly fades when alcohol preserved.</p><fig id="F6" position="float" orientation="portrait"><label>Figure 6.</label><caption><p><italic><tp:taxon-name>Clathria (Microciona) armata</tp:taxon-name></italic>. <bold>A</bold> Specimen on the surface of the coralligenous block <bold>B</bold> Large acanthostyle heads <bold>C</bold> Small acanthostyle <bold>D</bold> Subtylostyle with spined head <bold>E</bold> Palmate isochelae <bold>F</bold> Toxas of variable size, with smooth extremities.</p></caption><graphic xmlns:xlink="http://www.w3.org/1999/xlink" xlink:href="ZooKeys-336-001-g006.jpg" position="float" orientation="portrait" xlink:type="simple"/></fig><p>Skeleton. Not observed.</p><p>Spicules. Macroscleres: acanthostyles in two size categories: I) large acanthostyles slightly curved, with obtuse spines concentrated on the head (<xref ref-type="fig" rid="F6">Fig. 6B</xref>), 220 (484.5) 830 × 3.75 (8.5) 12 μm; II) small acanthostyles, with scattered spines, but more concentrated on the head (<xref ref-type="fig" rid="F6">Fig. 6C</xref>), 100 (110) 122.5 × 3.75 (5) 6 μm; subtylostyles straight, often with slightly spined head (<xref ref-type="fig" rid="F6">Fig. 6D</xref>), 440 (503.7) 550 × 2.5 (2.9) 3.8 μm. Microscleres: palmate isochelae (<xref ref-type="fig" rid="F6">Fig. 6E</xref>), 10 (12.5) 13.5 μm long. Toxas of variable size, with more or less wide central curvature and slightly reflexed smooth points (<xref ref-type="fig" rid="F6">Fig. 6F</xref>), 80 (114.5) 210 μm long.</p></tp:treatment-sec><tp:treatment-sec sec-type="Distribution"><title>Distribution and discussion.</title><p>This species has been recorded on rocky walls and on mollusc shells from 10 to 180 m depth (<xref ref-type="bibr" rid="B7">Bowerbank 1866</xref>, Arndt 1934, <xref ref-type="bibr" rid="B36">Pulitzer-Finali 1983</xref>, <xref ref-type="bibr" rid="B49">van Soest and Stone 1986</xref>). It is widely distributed in the Mediterranean Sea (Northern Adriatic Sea, Alboran Sea and Ionian Sea (<xref ref-type="bibr" rid="B29">Pansini and Longo 2003</xref>, <xref ref-type="bibr" rid="B30">2008</xref>) and along the Atlantic coast of Europe: Arctic, Sweden, Ireland, United Kingdom, France (<xref ref-type="bibr" rid="B50">van Soest et al. 2013</xref>).</p><p>This specimen, like that described by <xref ref-type="bibr" rid="B49">van Soest and Stone (1986)</xref>, differs from the type material in the toxa dimensions. Actually Bowerbank measured small toxas 50 µm long and large toxas 130 µm long dividing them in two size categories. <xref ref-type="bibr" rid="B49">Van Soest and Stone (1986)</xref> confirm the large variability of spicule size. The species is a new finding for the coralligenous community and the Ligurian Sea.</p><!--PageBreak--><!--PageBreak--></tp:treatment-sec><ref-list><ref id="B7"><mixed-citation xmlns:xlink="http://www.w3.org/1999/xlink" xlink:type="simple"><person-group><name name-style="western"><surname>Bowerbank</surname><given-names>JS</given-names></name></person-group> (<year>1866</year>) <article-title>A Monograph of the British Spongiadae.</article-title><publisher-name>Ray Society</publisher-name>, <publisher-loc>London</publisher-loc>, <volume>2</volume>(<issue>i-xx</issue>): <fpage>1</fpage>–<lpage>388</lpage>.</mixed-citation></ref><ref id="B36"><mixed-citation xmlns:xlink="http://www.w3.org/1999/xlink" xlink:type="simple"><person-group><name name-style="western"><surname>Pulitzer-Finali</surname><given-names>G</given-names></name></person-group> (<year>1983</year>) <article-title>A collection of Mediterranean Demospongiae (Porifera) with, in appendix, a list of the Demospongiae hitherto recorded from the Mediterranean Sea.</article-title><source>Annali del Museo civico di storia naturale Giacomo Doria</source><volume>84</volume>: <fpage>445</fpage>-<lpage>621</lpage>.</mixed-citation></ref><ref id="B49"><mixed-citation xmlns:xlink="http://www.w3.org/1999/xlink" xlink:type="simple"><person-group><name name-style="western"><surname>Van Soest</surname><given-names>RWM</given-names></name><name name-style="western"><surname>Stone</surname><given-names>SM</given-names></name></person-group> (<year>1986</year>) <article-title><italic>Antho brattegardi</italic> sp. n. (Porifera: Poecilosclerida), with remarks on and a key to the clathriids of Norwegian waters.</article-title><source>Sarsia</source><volume>71</volume>(<issue>1</issue>): <fpage>41</fpage>-<lpage>48</lpage>.</mixed-citation></ref><ref id="B29"><mixed-citation xmlns:xlink="http://www.w3.org/1999/xlink" xlink:type="simple"><person-group><name name-style="western"><surname>Pansini</surname><given-names>M</given-names></name><name name-style="western"><surname>Longo</surname><given-names>C</given-names></name></person-group> (<year>2003</year>) <article-title>A review of the Mediterranean Sea sponge biogeography with, in appendix, a list of the demosponges hitherto recorded from this sea.</article-title><source>Biogeographia, Marine biogeography of the Mediterranea Sea: patterns and dynamics of biodiversity</source><volume>24</volume>: <fpage>59</fpage>-<lpage>90</lpage>.</mixed-citation></ref><ref id="B30"><mixed-citation xmlns:xlink="http://www.w3.org/1999/xlink" xlink:type="simple"><person-group><name name-style="western"><surname>Pansini</surname><given-names>M</given-names></name><name name-style="western"><surname>Longo</surname><given-names>C</given-names></name></person-group> (<year>2008</year>) <article-title>Porifera.</article-title> In: <person-group><name name-style="western"><surname>Relini</surname><given-names>G</given-names></name></person-group> (<role>Ed</role>) <issue-title>Checklist della flora e della fauna dei mari italiani.</issue-title><institution xlink:type="simple">Ministero dell’Ambiente e tutela del territorio, Roma.</institution><source>Biologia Marina Mediterranea</source><volume>15</volume>(<issue>1</issue>): <fpage>42</fpage>-<lpage>66</lpage>.</mixed-citation></ref><ref id="B50"><mixed-citation xmlns:xlink="http://www.w3.org/1999/xlink" xlink:type="simple"><person-group><name name-style="western"><surname>Van Soest</surname><given-names>RWM</given-names></name><name name-style="western"><surname>Boury-Esnault</surname><given-names>N</given-names></name><name name-style="western"><surname>Hooper</surname><given-names>JNA</given-names></name><name name-style="western"><surname>Rützler</surname><given-names>K</given-names></name><name name-style="western"><surname>Voogd</surname><given-names>NJ de</given-names></name><name name-style="western"><surname>Glasby</surname><given-names>B Alvarez de</given-names></name><name name-style="western"><surname>Hajdu</surname><given-names>E</given-names></name><name name-style="western"><surname>Pisera</surname><given-names>AB</given-names></name><name name-style="western"><surname>Manconi</surname><given-names>R</given-names></name><name name-style="western"><surname>Schoenberg</surname><given-names>C</given-names></name><name name-style="western"><surname>Janussen</surname><given-names>D</given-names></name><name name-style="western"><surname>Tabachnick</surname><given-names>KR</given-names></name><name name-style="western"><surname>Klautau</surname><given-names>M</given-names></name><name name-style="western"><surname>Picton</surname><given-names>B</given-names></name><name name-style="western"><surname>Kelly</surname><given-names>M</given-names></name><name name-style="western"><surname>Vacelet</surname><given-names>J</given-names></name></person-group> (<year>2013</year>) <source>World Porifera Database</source>. <ext-link ext-link-type="uri" xlink:href="http://www.marinespecies.org/porifera" xlink:type="simple">http://www.marinespecies.org/porifera</ext-link></mixed-citation></ref></ref-list></tp:taxon-treatment>
