# Supplementary material for: Diversity of Porifera in the Mediterranean coralligenous accretions, with description of a new species
Source: Zookeys. 2013 Sep 27;(336):1–37. doi: 10.3897/zookeys.336.5139 (PMC3800777; doi:10.3897/zookeys.336.5139)
Supplement: XML Treatment for Clathria (Microciona) haplotoxa [file zookeys.336.5139-treatment4.xml]

<!DOCTYPE tp:taxon-treatment
  PUBLIC "-//TaxonX//DTD Taxonomic Treatment Publishing DTD v0 20100105//EN" "tax-treatment-NSO.dtd">
<tp:taxon-treatment xmlns:tp="http://www.plazi.org/taxpub"><tp:treatment-meta><mixed-citation publication-type="journal"><person-group><name><surname>Bertolino</surname><given-names>Marco</given-names></name><name><surname>Cerrano</surname><given-names>Carlo</given-names></name><name><surname>Bavestrello</surname><given-names>Giorgio</given-names></name><name><surname>Carella</surname><given-names>Mirco</given-names></name><name><surname>Pansini</surname><given-names>Maurizio</given-names></name><name><surname>Calcinai</surname><given-names>Barbara</given-names></name></person-group><article-title>Diversity of Porifera in the Mediterranean coralligenous accretions, with description of a new species</article-title><source>Zookeys</source><day>27</day><month>9</month><year>2013</year><volume>2013</volume><issue>336</issue><fpage>1</fpage><lpage>37</lpage><pub-id pub-id-type="doi">10.3897/zookeys.336.5139</pub-id></mixed-citation></tp:treatment-meta><tp:nomenclature><tp:taxon-name>
                            <tp:taxon-name-part taxon-name-part-type="genus">Clathria</tp:taxon-name-part>
                            (<tp:taxon-name-part taxon-name-part-type="subgenus">Microciona</tp:taxon-name-part>)
                            <tp:taxon-name-part taxon-name-part-type="species">haplotoxa</tp:taxon-name-part>
                            <object-id xmlns:xlink="http://www.w3.org/1999/xlink" xlink:type="simple">http://species-id.net/wiki/Clathria_haplotoxa</object-id>
                        </tp:taxon-name><tp:taxon-authority>(Topsent, 1928)</tp:taxon-authority><xref ref-type="fig" rid="F7">Figs 7A–F</xref><tp:nomenclature-citation-list><tp:nomenclature-citation><tp:taxon-name>Leptoclathria haplotoxa</tp:taxon-name><comment> Topsent, 1928: 298.</comment></tp:nomenclature-citation></tp:nomenclature-citation-list></tp:nomenclature><tp:treatment-sec sec-type="Material examined"><title>Material examined.</title><p>Specimen IG-F-BL3-sp5-fot.; alcohol preserved, Gallinara Island (station 2, Falconara) <named-content xmlns:xlink="http://www.w3.org/1999/xlink" content-type="dwc:verbatimCoordinates" xlink:type="simple">44°01'22"N, 8°13'34"E</named-content>, depth 35 m, collected 17-06-2009. The specimen was entirely used for spicule preparations.</p></tp:treatment-sec><tp:treatment-sec sec-type="Description"><title>Description.</title><p>Encrusting sponge on the surface of a coralligenous block, 2 cm in diameter. Surface hispid. Colour brick red (<xref ref-type="fig" rid="F7">Fig. 7A</xref>).</p><p>Skeleton. Not observed.</p><p>Spicules. Macroscleres: strongyles straight, smooth, 112.5 (178) 215 × 2.5 μm (<xref ref-type="fig" rid="F7">Fig. 7B</xref>); acanthostyles straight with a characteristic constriction under the head, in two size categories: I) large acanthostyles (<xref ref-type="fig" rid="F7">Fig. 7C</xref>), 150 (175.5) 210 μm and II) small acanthostyles (<xref ref-type="fig" rid="F7">Fig. 7D</xref>), 55 (74.5) 102.5 × 2.5 (3.5) 5 μm. Microscleres: palmate isochelae with straight shaft (<xref ref-type="fig" rid="F7">Fig. 7E</xref>), 12.5 (13.8) 15 μm long; toxas thin, smooth, with wide central curvature and slightly reflexed points, 30 (32.5) 37.5 μm long (<xref ref-type="fig" rid="F7">Fig. 7F</xref>).</p><p><bold>Distribution and discussion.</bold> Described from Porto Santo Bay (Madeira) the species extends south to the Sahelian Upwelling (<xref ref-type="bibr" rid="B26">Lévi 1956</xref>). In the Mediterranean Sea it was only recorded from Tunisia (<xref ref-type="bibr" rid="B28">Ben Mustapha et al. 2003</xref>). It is a new finding for the Italian sponge fauna and for the coralligenous community.</p><fig id="F7" position="float" orientation="portrait"><label>Figure 7.</label><caption><p><italic><tp:taxon-name>Clathria (Microciona) haplotoxa</tp:taxon-name></italic>. <bold>A</bold> Specimen on the surface of a coralligenous block <bold>B</bold> Strongyle <bold>C</bold> Large acanthostyle <bold>D</bold> Small acanthostyle <bold>E</bold> Isochela <bold>F</bold> Toxa.</p></caption><graphic xmlns:xlink="http://www.w3.org/1999/xlink" xlink:href="ZooKeys-336-001-g007.jpg" position="float" orientation="portrait" xlink:type="simple"/></fig></tp:treatment-sec><ref-list><ref id="B26"><mixed-citation xmlns:xlink="http://www.w3.org/1999/xlink" xlink:type="simple"><person-group><name name-style="western"><surname>Lévi</surname><given-names>C</given-names></name></person-group> (<year>1956</year>) <article-title>Spongiaires de la région de Dakar.</article-title><source>Bulletin de l’Institut français d’Afrique noire (A, Sciences naturelles)</source><volume>18</volume>(<issue>2</issue>): <fpage>391</fpage>-<lpage>405</lpage>.</mixed-citation></ref><ref id="B28"><mixed-citation xmlns:xlink="http://www.w3.org/1999/xlink" xlink:type="simple"><person-group><name name-style="western"><surname>Mustapha</surname><given-names>KB</given-names></name><name name-style="western"><surname>Zarrouk</surname><given-names>S</given-names></name><name name-style="western"><surname>Souissi</surname><given-names>A</given-names></name><name name-style="western"><surname>El Abed</surname><given-names>A</given-names></name></person-group> (<year>2003</year>) <article-title>Diversité Des Desmosponges Tunisiennes.</article-title><source>Bulletin de l’Institut National des Sciences et Technologies de la Mer de Salammbô</source>. Vol. <volume>30</volume>.</mixed-citation></ref></ref-list></tp:taxon-treatment>
