# Supplementary material for: Diversity of Porifera in the Mediterranean coralligenous accretions, with description of a new species
Source: Zookeys. 2013 Sep 27;(336):1–37. doi: 10.3897/zookeys.336.5139 (PMC3800777; doi:10.3897/zookeys.336.5139)
Supplement: XML Treatment for Eurypon denisae [file zookeys.336.5139-treatment5.xml]

<!DOCTYPE tp:taxon-treatment
  PUBLIC "-//TaxonX//DTD Taxonomic Treatment Publishing DTD v0 20100105//EN" "tax-treatment-NSO.dtd">
<tp:taxon-treatment xmlns:tp="http://www.plazi.org/taxpub"><tp:treatment-meta><mixed-citation publication-type="journal"><person-group><name><surname>Bertolino</surname><given-names>Marco</given-names></name><name><surname>Cerrano</surname><given-names>Carlo</given-names></name><name><surname>Bavestrello</surname><given-names>Giorgio</given-names></name><name><surname>Carella</surname><given-names>Mirco</given-names></name><name><surname>Pansini</surname><given-names>Maurizio</given-names></name><name><surname>Calcinai</surname><given-names>Barbara</given-names></name></person-group><article-title>Diversity of Porifera in the Mediterranean coralligenous accretions, with description of a new species</article-title><source>Zookeys</source><day>27</day><month>9</month><year>2013</year><volume>2013</volume><issue>336</issue><fpage>1</fpage><lpage>37</lpage><pub-id pub-id-type="doi">10.3897/zookeys.336.5139</pub-id></mixed-citation></tp:treatment-meta><tp:nomenclature><tp:taxon-name>
                            <tp:taxon-name-part taxon-name-part-type="genus">Eurypon</tp:taxon-name-part>
                            <tp:taxon-name-part taxon-name-part-type="species">denisae</tp:taxon-name-part>
                            <object-id xmlns:xlink="http://www.w3.org/1999/xlink" xlink:type="simple">http://species-id.net/wiki/Eurypon_denisae</object-id>
                        </tp:taxon-name><tp:taxon-authority>Vacelet, 1969</tp:taxon-authority><xref ref-type="fig" rid="F8">Figs 8A–E</xref><tp:nomenclature-citation-list><tp:nomenclature-citation><tp:taxon-name>Eurypon denisae</tp:taxon-name><comment> Vacelet, 1969: 188.</comment></tp:nomenclature-citation></tp:nomenclature-citation-list></tp:nomenclature><tp:treatment-sec sec-type="Material examined"><title>Material examined.</title><p>Specimen IG-S-BL3 sp10-fot.; alcohol preserved, Gallinara Island (station 3, Sciusciaù) <named-content xmlns:xlink="http://www.w3.org/1999/xlink" content-type="dwc:verbatimCoordinates" xlink:type="simple">44°01'34"N, 8°13'45"E</named-content>, depth 30 m, collected 31-07-2009.</p></tp:treatment-sec><tp:treatment-sec sec-type="Description"><title>Description.</title><p>Encrustingsponge covering a surface of 3 cm<sup>2</sup> on a coralligenous block. Surface hispid. Colour in life white.</p><p>Skeleton. Ectosomal skeleton absent. Choanosomal skeleton consisting of basal acanthostyles with heads embedded in a spongin layer and bundles of very long tylostyles protruding through the sponge surface which appears hispid.</p><p>Spicules. Long tylostyles, slightly curved or straight, with rather irregular heads, 1066 (1774) 2236 × 5 (8.5) 12.5 μm (<xref ref-type="fig" rid="F8">Fig. 8A</xref>); anisoxeas straight or faintly curved, <!--PageBreak--><!--PageBreak--><!--PageBreak-->200 (220) 250 × 5 (5.5) 7 μm (<xref ref-type="fig" rid="F8">Figs 8D-E</xref>); acanthostyles in two size categories: I) large, straight acanthostyles, often with inconspicuous heads, uniformly but faintly spined, 107.7 (134.5) 170 × 7.5 (9) 12 μm (<xref ref-type="fig" rid="F8">Fig. 8B</xref>); II) small, straight acanthostyles with stouter and longer spines, 60 (68) 77.5 × 7.5 (8) 10 μm (<xref ref-type="fig" rid="F8">Fig. 8C</xref>).</p><fig id="F8" position="float" orientation="portrait"><label>Figure 8.</label><caption><p><italic><tp:taxon-name>Eurypon denisae</tp:taxon-name></italic>. <bold>A</bold> Tylostyles with variable head <bold>B</bold> Large acanthostyles <bold>C</bold> Small acanthostyles <bold>D</bold> Anisoxeas <bold>E</bold> Magnifications of the extremities of an anisoxea.</p></caption><graphic xmlns:xlink="http://www.w3.org/1999/xlink" xlink:href="ZooKeys-336-001-g008.jpg" position="float" orientation="portrait" xlink:type="simple"/></fig></tp:treatment-sec><tp:treatment-sec sec-type="Distribution"><title>Distribution and discussion.</title><p>The species was originally described by <xref ref-type="bibr" rid="B57">Vacelet (1969)</xref> from a coral bottom in the bathyal zone (300–350 m depth) of the Gulf of Lions. This second finding is a new record for the Italian seas and the coralligenous community.</p></tp:treatment-sec><ref-list><ref id="B57"><mixed-citation xmlns:xlink="http://www.w3.org/1999/xlink" xlink:type="simple"><person-group><name name-style="western"><surname>Vacelet</surname><given-names>J</given-names></name></person-group> (<year>1969</year>) <article-title>Eponges de la Roche du Large et de l’étage bathyal de Méditerranée (Récoltes de la soucoupe plongeante Cousteau et dragages).</article-title><source>Mémoires du Muséum national d’Histoire naturelle (A, Zoologie)</source><volume>59</volume>(<issue>2</issue>): <fpage>145</fpage>-<lpage>219</lpage>.</mixed-citation></ref></ref-list></tp:taxon-treatment>
