# Supplementary material for: Diversity of Porifera in the Mediterranean coralligenous accretions, with description of a new species
Source: Zookeys. 2013 Sep 27;(336):1–37. doi: 10.3897/zookeys.336.5139 (PMC3800777; doi:10.3897/zookeys.336.5139)
Supplement: XML Treatment for Forcepia (Leptolabis) brunnea [file zookeys.336.5139-treatment7.xml]

<!DOCTYPE tp:taxon-treatment
  PUBLIC "-//TaxonX//DTD Taxonomic Treatment Publishing DTD v0 20100105//EN" "tax-treatment-NSO.dtd">
<tp:taxon-treatment xmlns:tp="http://www.plazi.org/taxpub"><tp:treatment-meta><mixed-citation publication-type="journal"><person-group><name><surname>Bertolino</surname><given-names>Marco</given-names></name><name><surname>Cerrano</surname><given-names>Carlo</given-names></name><name><surname>Bavestrello</surname><given-names>Giorgio</given-names></name><name><surname>Carella</surname><given-names>Mirco</given-names></name><name><surname>Pansini</surname><given-names>Maurizio</given-names></name><name><surname>Calcinai</surname><given-names>Barbara</given-names></name></person-group><article-title>Diversity of Porifera in the Mediterranean coralligenous accretions, with description of a new species</article-title><source>Zookeys</source><day>27</day><month>9</month><year>2013</year><volume>2013</volume><issue>336</issue><fpage>1</fpage><lpage>37</lpage><pub-id pub-id-type="doi">10.3897/zookeys.336.5139</pub-id></mixed-citation></tp:treatment-meta><tp:nomenclature><tp:taxon-name>
                            <tp:taxon-name-part taxon-name-part-type="genus">Forcepia</tp:taxon-name-part>
                            (<tp:taxon-name-part taxon-name-part-type="subgenus">Leptolabis</tp:taxon-name-part>)
                            <tp:taxon-name-part taxon-name-part-type="species">brunnea</tp:taxon-name-part>
                            <object-id xmlns:xlink="http://www.w3.org/1999/xlink" xlink:type="simple">http://species-id.net/wiki/Forcepia_brunnea</object-id>
                        </tp:taxon-name><tp:taxon-authority>(Topsent, 1904)</tp:taxon-authority><xref ref-type="fig" rid="F10">Figs 10A–F</xref><tp:nomenclature-citation-list><tp:nomenclature-citation><tp:taxon-name>Leptolabis forcipula</tp:taxon-name><comment> var. <italic>brunnea</italic> Topsent, 1904: 182.</comment></tp:nomenclature-citation><tp:nomenclature-citation><tp:taxon-name>Leptolabis brunnea</tp:taxon-name><comment> Topsent, 1928: 278.</comment></tp:nomenclature-citation></tp:nomenclature-citation-list></tp:nomenclature><tp:treatment-sec sec-type="Material examined"><title>Material examined.</title><p>Specimen PdF-NE-BL2A-sp15-sciaf.; alcohol preserved, Portofino Promontory (Punta del Faro, station 4) <named-content xmlns:xlink="http://www.w3.org/1999/xlink" content-type="dwc:verbatimCoordinates" xlink:type="simple">44°17'55.61"N, 9°13'07.95"E</named-content>, 40 m depth, collected on 27-08-2009; specimen IG-S-BL3-sp13-sciaf.; alcohol preserved, Gallinara <!--PageBreak--><!--PageBreak-->Island (station 3, Sciusciaù) <named-content xmlns:xlink="http://www.w3.org/1999/xlink" content-type="dwc:verbatimCoordinates" xlink:type="simple">44°01'34"N, 8°13'45" E</named-content>, depth 30 m, collected on 17-06-2009; specimen PdF-BL8-sp50-sciaf.; alcohol preserved, Portofino Promontory (Punta del Faro, station 4) <named-content xmlns:xlink="http://www.w3.org/1999/xlink" content-type="dwc:verbatimCoordinates" xlink:type="simple">44°17'55.61"N, 9°13'07.95"E</named-content>, 30 m depth, collected on 25-01-2013.</p></tp:treatment-sec><tp:treatment-sec sec-type="Description"><title>Description.</title><p>Thin, smallencrusting sponges (up to 0.5 cm<sup>2</sup>) on the surface of coralligenous blocks. Colour in life yellow-orange.</p><p>Skeleton. Basal acanthostyles erect on the substrate in a hymedesmioid arrangement. Other spicule types not detectable from the skeleton.</p><p>Spicules. Megascleres: anisotylotes straight or faintly curved, with slightly different extremities and a few malformations along the shaft (<xref ref-type="fig" rid="F10">Fig. 10A</xref>), 127.5 (157.7) 280.5 × 1.25 (2.3) 2.5 μm; acanthostyles straight, conical with discrete but not swollen heads. Spines evenly distributed, slightly stouter on the spicule head (<xref ref-type="fig" rid="F10">Fig. 10B</xref>), 61.2 (92.2) 142.8 × 5.2 (7.5) 10.4 μm. Microscleres: acanthose symmetric forceps with straight legs, ending in small, button-like swellings with toothed margin (<xref ref-type="fig" rid="F10">Fig. 10C</xref>). They measure 12.5 (15.8) 17.5 × 2.5 μm in length, the distance between the legs being 5.2 (7.2) 7.5 μm. Acanthose asymmetric forceps, very thin, have unequal legs (<xref ref-type="fig" rid="F10">Fig. 10D</xref>), the longer of which is straight or curved inward, 20.4 (22.3) 25 × 1.5 μm. Sigmas in two size categories: the larger ones, “C" shaped (<xref ref-type="fig" rid="F10">Fig. 10E</xref>) or more rarely “S" shaped, 40.8 (64.3) 80 × 2.5 μm are very abundant, the smaller, 17.5–25.5 μm are rare. Palmate isochelae (<xref ref-type="fig" rid="F10">Fig. 10F</xref>), 18 (20) 20.8 μm long.</p><fig id="F10" position="float" orientation="portrait"><label>Figure 10.</label><caption><p><italic><tp:taxon-name>Forcepia (Leptolabis) brunnea</tp:taxon-name></italic>. <bold>A</bold> Anisotylotes <bold>B</bold> Acanthostyles <bold>C</bold> Symmetric forceps <bold>D</bold> Asymmetric forceps <bold>E</bold> Large and small sigmas <bold>F</bold> Isochelae.</p></caption><graphic xmlns:xlink="http://www.w3.org/1999/xlink" xlink:href="ZooKeys-336-001-g010.jpg" position="float" orientation="portrait" xlink:type="simple"/></fig></tp:treatment-sec><tp:treatment-sec sec-type="Distribution"><title>Distribution and discussion.</title><p><xref ref-type="bibr" rid="B53">Topsent (1904)</xref> describes three species of <italic><tp:taxon-name>Leptolabis</tp:taxon-name></italic> from the Azores: <italic><tp:taxon-name>Leptolabis forcipula</tp:taxon-name></italic> var. <italic>brunnea</italic>, <italic><tp:taxon-name>Leptolabis arcuata</tp:taxon-name></italic> and <italic><tp:taxon-name>Leptolabis assimilis</tp:taxon-name></italic>. The same author in 1928 states that the former three species actually belong to a single species: <italic><tp:taxon-name>Leptolabis brunnea</tp:taxon-name></italic> which showsa high variability in the large forceps shape.</p><p><italic><tp:taxon-name>Leptolabis brunnea</tp:taxon-name></italic> was afterwards recorded from the Far-Oer Islands, the Azores, Spain (NW coast, Strait of Gibaltar, Castellón, Girona), France (Marseille, Monaco), Italy (Gulf of Naples), between 4 and 1360 m depth. It lives in caves, detritic bottoms, coralligenous concretions and epibiotic on other organisms (<xref ref-type="bibr" rid="B53">Topsent 1904</xref>, <xref ref-type="bibr" rid="B54">1928</xref>, <xref ref-type="bibr" rid="B43">Sarà 1960</xref>, <xref ref-type="bibr" rid="B34">Pouliquen 1972</xref>, <xref ref-type="bibr" rid="B15">Carballo 1994</xref>, <xref ref-type="bibr" rid="B19">Cristobo 1996</xref>). This is the second finding for the Italian seas and a new finding for the Ligurian Sea.</p></tp:treatment-sec><ref-list><ref id="B53"><mixed-citation xmlns:xlink="http://www.w3.org/1999/xlink" xlink:type="simple"><person-group><name name-style="western"><surname>Topsent</surname><given-names>E</given-names></name></person-group> (<year>1904</year>) <article-title>Spongiaires des Açores. Résultats des campagnes scientifiques accomplies par le Prince Albert I.</article-title><source>Monaco</source><volume>25</volume>: <fpage>1</fpage>-<lpage>280</lpage>.</mixed-citation></ref><ref id="B54"><mixed-citation xmlns:xlink="http://www.w3.org/1999/xlink" xlink:type="simple"><person-group><name name-style="western"><surname>Topsent</surname><given-names>E</given-names></name></person-group> (<year>1928</year>) <article-title>Spongiaires de l’Atlantique et de la Méditerranée provenant des croisières du Prince Albert ler de Monaco. Résultats des campagnes scientifiques accomplies par le Prince Albert I.</article-title><source>Monaco</source><volume>74</volume>: <fpage>1</fpage>-<lpage>376</lpage>.</mixed-citation></ref><ref id="B43"><mixed-citation xmlns:xlink="http://www.w3.org/1999/xlink" xlink:type="simple"><person-group><name name-style="western"><surname>Sarà</surname><given-names>M</given-names></name></person-group> (<year>1960</year>) <article-title>Poriferi del litorale dell’isola d’Ischia e loro ripartizione per ambienti.</article-title><source>Pubblicazioni della Stazione Zoologica di Napoli</source><volume>31</volume>: <fpage>421</fpage>-<lpage>472</lpage>.</mixed-citation></ref><ref id="B34"><mixed-citation xmlns:xlink="http://www.w3.org/1999/xlink" xlink:type="simple"><person-group><name name-style="western"><surname>Pouliquen</surname><given-names>L</given-names></name></person-group> (<year>1972</year>) <article-title>Les spongiaires des grottes sous-marines de la région de Marseille: Ecologie et systématique.</article-title><source>Téthys</source><volume>3</volume>(<issue>4</issue>): <fpage>717</fpage>-<lpage>758</lpage>.</mixed-citation></ref><ref id="B15"><mixed-citation xmlns:xlink="http://www.w3.org/1999/xlink" xlink:type="simple"><person-group><name name-style="western"><surname>Carballo</surname><given-names>JL</given-names></name></person-group> (<year>1994</year>) <article-title>Taxonomía, zoogeografía y autoecología delos Poríferos del Estrecho de Gibraltar.</article-title><publisher-name>Universidad de Sevilla</publisher-name>, <comment>PhD Thesis</comment>: <fpage>1</fpage>–<lpage>331</lpage>.</mixed-citation></ref><ref id="B19"><mixed-citation xmlns:xlink="http://www.w3.org/1999/xlink" xlink:type="simple"><person-group><name name-style="western"><surname>Cristobo</surname><given-names>FJ</given-names></name></person-group> (<year>1996</year>) <article-title>Esponjas del order Poecilosclerida (Porifera, Demospongiae) de la Ria del Ferrol (NW. de España).</article-title><publisher-name>Universidade de Santiago de Compostela</publisher-name>. <comment>PhD Thesis</comment>: <fpage>1</fpage>–<lpage>571</lpage>.</mixed-citation></ref></ref-list></tp:taxon-treatment>
