# Supplementary material for: Diversity of Porifera in the Mediterranean coralligenous accretions, with description of a new species
Source: Zookeys. 2013 Sep 27;(336):1–37. doi: 10.3897/zookeys.336.5139 (PMC3800777; doi:10.3897/zookeys.336.5139)
Supplement: XML Treatment for Hymedesmia (Hymedesmia) rissoi [file zookeys.336.5139-treatment8.xml]

<!DOCTYPE tp:taxon-treatment
  PUBLIC "-//TaxonX//DTD Taxonomic Treatment Publishing DTD v0 20100105//EN" "tax-treatment-NSO.dtd">
<tp:taxon-treatment xmlns:tp="http://www.plazi.org/taxpub"><tp:treatment-meta><mixed-citation publication-type="journal"><person-group><name><surname>Bertolino</surname><given-names>Marco</given-names></name><name><surname>Cerrano</surname><given-names>Carlo</given-names></name><name><surname>Bavestrello</surname><given-names>Giorgio</given-names></name><name><surname>Carella</surname><given-names>Mirco</given-names></name><name><surname>Pansini</surname><given-names>Maurizio</given-names></name><name><surname>Calcinai</surname><given-names>Barbara</given-names></name></person-group><article-title>Diversity of Porifera in the Mediterranean coralligenous accretions, with description of a new species</article-title><source>Zookeys</source><day>27</day><month>9</month><year>2013</year><volume>2013</volume><issue>336</issue><fpage>1</fpage><lpage>37</lpage><pub-id pub-id-type="doi">10.3897/zookeys.336.5139</pub-id></mixed-citation></tp:treatment-meta><tp:nomenclature><tp:taxon-name>
                            <tp:taxon-name-part taxon-name-part-type="genus">Hymedesmia</tp:taxon-name-part>
                            (<tp:taxon-name-part taxon-name-part-type="subgenus">Hymedesmia</tp:taxon-name-part>)
                            <tp:taxon-name-part taxon-name-part-type="species">rissoi</tp:taxon-name-part>
                            <object-id xmlns:xlink="http://www.w3.org/1999/xlink" xlink:type="simple">http://species-id.net/wiki/Hymedesmia_rissoi</object-id>
                        </tp:taxon-name><tp:taxon-authority>Topsent, 1936</tp:taxon-authority><xref ref-type="fig" rid="F11">Figs 11A–D</xref><tp:nomenclature-citation-list><tp:nomenclature-citation><tp:taxon-name>Hymedesmia gracilisigma</tp:taxon-name><comment> var. <italic>rissoi</italic> Topsent, 1936: 35.</comment></tp:nomenclature-citation></tp:nomenclature-citation-list></tp:nomenclature><tp:treatment-sec sec-type="Material examined"><title>Material examined.</title><p>Specimen IG-F-BL3-F18b-spA; Specimen IG-F-BL4-sp9-sciaf.; specimen IG-F-BL4 sp11-fot.; alcohol preserved, Gallinara Island (station 2, Falcon<!--PageBreak--><!--PageBreak-->ara) <named-content xmlns:xlink="http://www.w3.org/1999/xlink" content-type="dwc:verbatimCoordinates" xlink:type="simple">44°01'22"N, 8°13'34"E</named-content>, depth 35 m, collected on 17-06-2009; specimenSSS-BL1-sp11-sciaf.; Santo Stefano Shoals, (station 1), <named-content xmlns:xlink="http://www.w3.org/1999/xlink" content-type="dwc:verbatimCoordinates" xlink:type="simple">43°49'N, 7°54'E</named-content>, depth 35 m, collected on 14-02-2008.</p></tp:treatment-sec><tp:treatment-sec sec-type="Description"><title>Description.</title><p>Small (0.5 cm<sup>2</sup>), slimy, coriaceous encrusting sponge, grey in colour after alcohol preservation, recorded both on the surface and inside the coralligenous blocks.</p><p>Skeleton. Not observed.</p><p>Spicules. Megascleres: straight or slightly sinuous anisotornotes, sometimes modified in anisotylotes or strongyles (<xref ref-type="fig" rid="F11">Fig. 11A</xref>), 140 (175) 177.5 × 2.5 (2.7) 3.75 μm; acanthostyles in a single size category, 67.5 (84) 105 × 2.5 (3.5) 3.75 μm, devoid of conspicuous heads. The extremities may be pointed or blunt (<xref ref-type="fig" rid="F11">Figs 11B, C</xref>). Microscleres: arcuate isochelae (<xref ref-type="fig" rid="F11">Fig. 11D</xref>), 25 (25.6) 27.5 μm long; thin sigmas “C” (<xref ref-type="fig" rid="F11">Fig. 11E</xref>) and “S” shaped, 32.5 (35) 37.5 × 1.25 μm.</p><fig id="F11" position="float" orientation="portrait"><label>Figure 11.</label><caption><p><italic><tp:taxon-name>Hymedesmia (Hymedesmia) rissoi</tp:taxon-name></italic>. <bold>A</bold> Tornote, sometimes modified into subtylotes and strongyles <bold>B</bold> Acanthostyles <bold>C</bold> Arcuate isochelae <bold>D</bold> Thin sigmas.</p></caption><graphic xmlns:xlink="http://www.w3.org/1999/xlink" xlink:href="ZooKeys-336-001-g011.jpg" position="float" orientation="portrait" xlink:type="simple"/></fig></tp:treatment-sec><tp:treatment-sec sec-type="Distribution"><title>Distribution and discussion.</title><p>In the original description <xref ref-type="bibr" rid="B56">Topsent (1936)</xref> distinguished in this species two size classes of acanthostyles similar in shape: the larger were 185–265 μm in length and the smaller 75–115 μm. Subtylotes straight or sometimes slightly sinuous, 225–275 × 3.5–4.5 μm, arcuate isochelae 23–25 μm long and sigmas 40–50 μm long and less than 1 μm thick. The specimens here described match with Topsent’s description apart from the presence of a single size class of acanthostyles. However, other authors (<xref ref-type="bibr" rid="B47">Sarà and Siribelli 1962</xref>), recorded a single class of acanthostyles as well. This is a Mediterranean endemic species (Ligurian Sea and Central Tyrrhenian Sea). It was found on <italic><tp:taxon-name>Cladocora caespitosa</tp:taxon-name></italic>, at 15–40 m depth (<xref ref-type="bibr" rid="B56">Topsent 1936</xref>) and on coralligenous bottom, at 40–70 m depth (<xref ref-type="bibr" rid="B47">Sarà and Siribelli 1962</xref>).</p></tp:treatment-sec><ref-list><ref id="B56"><mixed-citation xmlns:xlink="http://www.w3.org/1999/xlink" xlink:type="simple"><person-group><name name-style="western"><surname>Topsent</surname><given-names>E</given-names></name></person-group> (<year>1936</year>) <article-title>Eponges observées dans les parages de Monaco. (Deuxième partie).</article-title><source>Bulletin de l’Institut océanographique, Monaco</source><volume>686</volume>: <fpage>1</fpage>-<lpage>70</lpage>.</mixed-citation></ref><ref id="B47"><mixed-citation xmlns:xlink="http://www.w3.org/1999/xlink" xlink:type="simple"><person-group><name name-style="western"><surname>Sarà</surname><given-names>M</given-names></name><name name-style="western"><surname>Siribelli</surname><given-names>L</given-names></name></person-group> (<year>1962</year>) <article-title>La fauna di Poriferi delle ‘secche’ del golfo di Napoli. II. La secca di Benda Palummo.</article-title><source>Annuario dell’Istituto e Museo di Zoologia dell’Università di Napoli</source><volume>14</volume>(<issue>2</issue>): <fpage>1</fpage>-<lpage>62</lpage>.</mixed-citation></ref></ref-list></tp:taxon-treatment>
