# Supplementary material for: Diversity of Porifera in the Mediterranean coralligenous accretions, with description of a new species
Source: Zookeys. 2013 Sep 27;(336):1–37. doi: 10.3897/zookeys.336.5139 (PMC3800777; doi:10.3897/zookeys.336.5139)
Supplement: XML Treatment for Mycale (Paresperella) serrulata [file zookeys.336.5139-treatment9.xml]

<!DOCTYPE tp:taxon-treatment
  PUBLIC "-//TaxonX//DTD Taxonomic Treatment Publishing DTD v0 20100105//EN" "tax-treatment-NSO.dtd">
<tp:taxon-treatment xmlns:tp="http://www.plazi.org/taxpub"><tp:treatment-meta><mixed-citation publication-type="journal"><person-group><name><surname>Bertolino</surname><given-names>Marco</given-names></name><name><surname>Cerrano</surname><given-names>Carlo</given-names></name><name><surname>Bavestrello</surname><given-names>Giorgio</given-names></name><name><surname>Carella</surname><given-names>Mirco</given-names></name><name><surname>Pansini</surname><given-names>Maurizio</given-names></name><name><surname>Calcinai</surname><given-names>Barbara</given-names></name></person-group><article-title>Diversity of Porifera in the Mediterranean coralligenous accretions, with description of a new species</article-title><source>Zookeys</source><day>27</day><month>9</month><year>2013</year><volume>2013</volume><issue>336</issue><fpage>1</fpage><lpage>37</lpage><pub-id pub-id-type="doi">10.3897/zookeys.336.5139</pub-id></mixed-citation></tp:treatment-meta><tp:nomenclature><tp:taxon-name>
                            <tp:taxon-name-part taxon-name-part-type="genus">Mycale</tp:taxon-name-part>
                            (<tp:taxon-name-part taxon-name-part-type="subgenus">Paresperella</tp:taxon-name-part>)
                            <tp:taxon-name-part taxon-name-part-type="species">serrulata</tp:taxon-name-part>
                            <object-id xmlns:xlink="http://www.w3.org/1999/xlink" xlink:type="simple">http://species-id.net/wiki/Mycale_serrulata</object-id>
                        </tp:taxon-name><tp:taxon-authority>Sarà &amp; Siribelli, 1960</tp:taxon-authority><xref ref-type="fig" rid="F12">Figs 12A–D</xref><tp:nomenclature-citation-list><tp:nomenclature-citation><tp:taxon-name>Mycale (Paresperella) serrulata</tp:taxon-name><comment> Sarà &amp; Siribelli, 1960: 51.</comment></tp:nomenclature-citation></tp:nomenclature-citation-list></tp:nomenclature><tp:treatment-sec sec-type="Material examined"><title>Material examined.</title><p>Specimen IG-F-BL3-F4B-spA; specimen IG-F-BL3-F17B-spA alcohol preserved, Gallinara Island (station 2, Falconara) <named-content xmlns:xlink="http://www.w3.org/1999/xlink" content-type="dwc:verbatimCoordinates" xlink:type="simple">44°01'22"N, 8°13'34"E</named-content>, depth 35 m, collected on 31-07-2009. The specimen was entirely used for spicule preparations.</p><p><bold>Description.</bold> Small, encrusting and insinuating sponge, beige in the dry state, occupying a small cavity (1 cm<sup>3</sup>) in a coralligenous block.</p><!--PageBreak--><!--PageBreak--><p>Skeleton. Not observed.</p><p>Spicules. Megascleres: mycalostyles straight or flexuous, with acerate tip (<xref ref-type="fig" rid="F12">Fig. 12A</xref>), 310 (325) 340 × 3.75 (5) 7.5 µm. Microscleres: anisochelae in two size categories. I) The larger ones, 25 (29.5) 35 µm, have the bigger tooth palmate and the smaller often characterized by a conspicuous point and slightly diverging outwords alae; a hole is detectable at the smaller extremity (<xref ref-type="fig" rid="F12">Fig. 12B</xref>). II) The smaller ones measure, 12.5 (13.7) 15 µm (<xref ref-type="fig" rid="F12">Fig. 12C</xref>). Sigmas “C” shaped, 64 (78) 100 × 2.5 (2.7) 5 µm, with the convex edge serrated (<xref ref-type="fig" rid="F12">Fig. 12D</xref>).</p><fig id="F12" position="float" orientation="portrait"><label>Figure 12.</label><caption><p><italic><tp:taxon-name>Mycale (Paresperella) serrulata</tp:taxon-name></italic>. <bold>A–B</bold> Mycalostyles <bold>B</bold> Large anisochelae <bold>C</bold> Small anisochelae <bold>D</bold> Magnifications of the serrated edge of a sigma.</p></caption><graphic xmlns:xlink="http://www.w3.org/1999/xlink" xlink:href="ZooKeys-336-001-g012.jpg" position="float" orientation="portrait" xlink:type="simple"/></fig></tp:treatment-sec><tp:treatment-sec sec-type="Distribution"><title>Distribution and discussion.</title><p><italic><tp:taxon-name>Mycale (Paresperella) serrulata</tp:taxon-name></italic> Sarà &amp; Siribelli, 1960, was originally described from a detritic bottom of the Gulf of Naples at 30-40 m depth. <xref ref-type="bibr" rid="B59">Voultsiadou and Vafidis (2004)</xref> recorded the species encrusting on <italic><tp:taxon-name>Fasciospongia cavernosa</tp:taxon-name></italic> at 90 m depth in the Aegean Sea. <italic><tp:taxon-name>Mycale (Paresperella) serrulata</tp:taxon-name></italic> is a Mediterranean endemic species. <xref ref-type="bibr" rid="B30">Pansini and Longo (2008)</xref> recorded it for the first time for the Ligurian Sea and the coralligenous community.</p></tp:treatment-sec><ref-list><ref id="B59"><mixed-citation xmlns:xlink="http://www.w3.org/1999/xlink" xlink:type="simple"><person-group><name name-style="western"><surname>Voultsiadou</surname><given-names>E</given-names></name><name name-style="western"><surname>Vafidis</surname><given-names>D</given-names></name></person-group> (<year>2004</year>) <article-title>Rare sponge (Porifera: Demospongiae) species from the Mediterranean Sea.</article-title><source>Journal of the Marine Biological Association of the United Kingdom</source><volume>84</volume>(<issue>3</issue>): <fpage>593</fpage>–<lpage>598</lpage>. doi: <ext-link ext-link-type="uri" xlink:href="http://dx.doi.org/10.1017/S0025315404009592h" xlink:type="simple">10.1017/S0025315404009592h</ext-link></mixed-citation></ref><ref id="B30"><mixed-citation xmlns:xlink="http://www.w3.org/1999/xlink" xlink:type="simple"><person-group><name name-style="western"><surname>Pansini</surname><given-names>M</given-names></name><name name-style="western"><surname>Longo</surname><given-names>C</given-names></name></person-group> (<year>2008</year>) <article-title>Porifera.</article-title> In: <person-group><name name-style="western"><surname>Relini</surname><given-names>G</given-names></name></person-group> (<role>Ed</role>) <issue-title>Checklist della flora e della fauna dei mari italiani.</issue-title><institution xlink:type="simple">Ministero dell’Ambiente e tutela del territorio, Roma.</institution><source>Biologia Marina Mediterranea</source><volume>15</volume>(<issue>1</issue>): <fpage>42</fpage>-<lpage>66</lpage>.</mixed-citation></ref></ref-list></tp:taxon-treatment>
