# Supplementary material for: Diversity of Porifera in the Mediterranean coralligenous accretions, with description of a new species
Source: Zookeys. 2013 Sep 27;(336):1–37. doi: 10.3897/zookeys.336.5139 (PMC3800777; doi:10.3897/zookeys.336.5139)
Supplement: XML Treatment for Halicnemia geniculata [file zookeys.336.5139-treatment10.xml]

<!DOCTYPE tp:taxon-treatment
  PUBLIC "-//TaxonX//DTD Taxonomic Treatment Publishing DTD v0 20100105//EN" "tax-treatment-NSO.dtd">
<tp:taxon-treatment xmlns:tp="http://www.plazi.org/taxpub"><tp:treatment-meta><mixed-citation publication-type="journal"><person-group><name><surname>Bertolino</surname><given-names>Marco</given-names></name><name><surname>Cerrano</surname><given-names>Carlo</given-names></name><name><surname>Bavestrello</surname><given-names>Giorgio</given-names></name><name><surname>Carella</surname><given-names>Mirco</given-names></name><name><surname>Pansini</surname><given-names>Maurizio</given-names></name><name><surname>Calcinai</surname><given-names>Barbara</given-names></name></person-group><article-title>Diversity of Porifera in the Mediterranean coralligenous accretions, with description of a new species</article-title><source>Zookeys</source><day>27</day><month>9</month><year>2013</year><volume>2013</volume><issue>336</issue><fpage>1</fpage><lpage>37</lpage><pub-id pub-id-type="doi">10.3897/zookeys.336.5139</pub-id></mixed-citation></tp:treatment-meta><tp:nomenclature><tp:taxon-name>
                            <tp:taxon-name-part taxon-name-part-type="genus">Halicnemia</tp:taxon-name-part>
                            <tp:taxon-name-part taxon-name-part-type="species">geniculata</tp:taxon-name-part>
                            <object-id xmlns:xlink="http://www.w3.org/1999/xlink" xlink:type="simple">http://species-id.net/wiki/Halicnemia_geniculata</object-id>
                        </tp:taxon-name><tp:taxon-authority>Sarà, 1958</tp:taxon-authority><xref ref-type="fig" rid="F13">Figs 13A–D</xref><tp:nomenclature-citation-list><tp:nomenclature-citation><tp:taxon-name>Halicnemia geniculata</tp:taxon-name><comment> Sarà, 1958: 237.</comment></tp:nomenclature-citation></tp:nomenclature-citation-list></tp:nomenclature><tp:treatment-sec sec-type="Material examined"><title>Material examined.</title><p>Specimen IG-F-BL4-sp1-sciaf.; alcohol preserved, Gallinara Island (station 2, Falconara) <named-content xmlns:xlink="http://www.w3.org/1999/xlink" content-type="dwc:verbatimCoordinates" xlink:type="simple">44°01'22"N, 8°13'34"E</named-content>, depth 35 m, collected on 17-06-2009. The specimen was entirely used for spicule preparations.</p></tp:treatment-sec><tp:treatment-sec sec-type="Description"><title>Description.</title><p>Small and thin, yellow-ochre encrustation (1 cm<sup>2</sup>) on a coralligenous block.</p><p>Skeleton. Not observed.</p><p>Spicules. Long tylostyles, 405 (1351.7) 1976 × 1.5 (2.7) 4 μm, generally straight, with terminal or subterminal swellings variable in shape; irregular and polytylote forms are to be found (<xref ref-type="fig" rid="F13">Fig. 13A</xref>). Rabdhotylostyles with heads as above, 147(242)705 × 1.5 (2.7) 4 μm (<xref ref-type="fig" rid="F13">Fig. 13B</xref>); oxeas long, sinuous and thin, 460 (757) 1118 × 1.5 (2.5) 5 mm (<xref ref-type="fig" rid="F13">Fig. 13C</xref>); acanthoxeas slightly curved or bent, uniformly spined, 42.5 (51.8) 62.5 × 1.5 (1.8) 2 μm (<xref ref-type="fig" rid="F13">Fig. 13D</xref>).</p><fig id="F13" position="float" orientation="portrait"><label>Figure 13.</label><caption><p><italic><tp:taxon-name>Halicnemia geniculata</tp:taxon-name></italic>. <bold>A</bold> Magnifications of the tylostyle heads <bold>B</bold> Rabdhotylostyles <bold>C</bold> Oxeas, long, sinuous and thin <bold>D</bold> Acanthoxeas.</p></caption><graphic xmlns:xlink="http://www.w3.org/1999/xlink" xlink:href="ZooKeys-336-001-g013.jpg" position="float" orientation="portrait" xlink:type="simple"/></fig></tp:treatment-sec><tp:treatment-sec sec-type="Distribution"><title>Distribution and discussion.</title><p>This species, originally described from a superficial cave of the Gulf of Naples (<xref ref-type="bibr" rid="B42">Sarà 1958</xref>) was recorded at 60–70 m depth in the same area (<xref ref-type="bibr" rid="B47">Sarà and Siribelli 1962</xref>) and in caves close to Marseille (<xref ref-type="bibr" rid="B34">Pouliquen 1972</xref>). It is a Mediterranean endemic species (<xref ref-type="bibr" rid="B30">Pansini and Longo 2008</xref>) and a new finding for the Ligurian Sea and the coralligenous community.</p><!--PageBreak--><!--PageBreak--></tp:treatment-sec><ref-list><ref id="B42"><mixed-citation xmlns:xlink="http://www.w3.org/1999/xlink" xlink:type="simple"><person-group><name name-style="western"><surname>Sarà</surname><given-names>M</given-names></name></person-group> (<year>1958</year>) <article-title>Studio sui Poriferi di una grotta di marea del Golfo di Napoli.</article-title><source>Archivio Zoologico Italiano</source><volume>43</volume>: <fpage>203</fpage>-<lpage>281</lpage>.</mixed-citation></ref><ref id="B47"><mixed-citation xmlns:xlink="http://www.w3.org/1999/xlink" xlink:type="simple"><person-group><name name-style="western"><surname>Sarà</surname><given-names>M</given-names></name><name name-style="western"><surname>Siribelli</surname><given-names>L</given-names></name></person-group> (<year>1962</year>) <article-title>La fauna di Poriferi delle ‘secche’ del golfo di Napoli. II. La secca di Benda Palummo.</article-title><source>Annuario dell’Istituto e Museo di Zoologia dell’Università di Napoli</source><volume>14</volume>(<issue>2</issue>): <fpage>1</fpage>-<lpage>62</lpage>.</mixed-citation></ref><ref id="B34"><mixed-citation xmlns:xlink="http://www.w3.org/1999/xlink" xlink:type="simple"><person-group><name name-style="western"><surname>Pouliquen</surname><given-names>L</given-names></name></person-group> (<year>1972</year>) <article-title>Les spongiaires des grottes sous-marines de la région de Marseille: Ecologie et systématique.</article-title><source>Téthys</source><volume>3</volume>(<issue>4</issue>): <fpage>717</fpage>-<lpage>758</lpage>.</mixed-citation></ref><ref id="B30"><mixed-citation xmlns:xlink="http://www.w3.org/1999/xlink" xlink:type="simple"><person-group><name name-style="western"><surname>Pansini</surname><given-names>M</given-names></name><name name-style="western"><surname>Longo</surname><given-names>C</given-names></name></person-group> (<year>2008</year>) <article-title>Porifera.</article-title> In: <person-group><name name-style="western"><surname>Relini</surname><given-names>G</given-names></name></person-group> (<role>Ed</role>) <issue-title>Checklist della flora e della fauna dei mari italiani.</issue-title><institution xlink:type="simple">Ministero dell’Ambiente e tutela del territorio, Roma.</institution><source>Biologia Marina Mediterranea</source><volume>15</volume>(<issue>1</issue>): <fpage>42</fpage>-<lpage>66</lpage>.</mixed-citation></ref></ref-list></tp:taxon-treatment>
