# Supplementary material for: Diversity of Porifera in the Mediterranean coralligenous accretions, with description of a new species
Source: Zookeys. 2013 Sep 27;(336):1–37. doi: 10.3897/zookeys.336.5139 (PMC3800777; doi:10.3897/zookeys.336.5139)
Supplement: XML Treatment for Haliclona (Gellius) marismedi [file zookeys.336.5139-treatment11.xml]

<!DOCTYPE tp:taxon-treatment
  PUBLIC "-//TaxonX//DTD Taxonomic Treatment Publishing DTD v0 20100105//EN" "tax-treatment-NSO.dtd">
<tp:taxon-treatment xmlns:tp="http://www.plazi.org/taxpub"><tp:treatment-meta><mixed-citation publication-type="journal"><person-group><name><surname>Bertolino</surname><given-names>Marco</given-names></name><name><surname>Cerrano</surname><given-names>Carlo</given-names></name><name><surname>Bavestrello</surname><given-names>Giorgio</given-names></name><name><surname>Carella</surname><given-names>Mirco</given-names></name><name><surname>Pansini</surname><given-names>Maurizio</given-names></name><name><surname>Calcinai</surname><given-names>Barbara</given-names></name></person-group><article-title>Diversity of Porifera in the Mediterranean coralligenous accretions, with description of a new species</article-title><source>Zookeys</source><day>27</day><month>9</month><year>2013</year><volume>2013</volume><issue>336</issue><fpage>1</fpage><lpage>37</lpage><pub-id pub-id-type="doi">10.3897/zookeys.336.5139</pub-id></mixed-citation></tp:treatment-meta><tp:nomenclature><tp:taxon-name>
                            <tp:taxon-name-part taxon-name-part-type="genus">Haliclona</tp:taxon-name-part>
                            (<tp:taxon-name-part taxon-name-part-type="subgenus">Gellius</tp:taxon-name-part>)
                            <tp:taxon-name-part taxon-name-part-type="species">marismedi</tp:taxon-name-part>
                            <object-id xmlns:xlink="http://www.w3.org/1999/xlink" xlink:type="simple">http://species-id.net/wiki/Haliclona_marismedi</object-id>
                        </tp:taxon-name><tp:taxon-authority>(Pulitzer-Finali, 1978)</tp:taxon-authority><xref ref-type="fig" rid="F14">Figs 14A–F</xref><tp:nomenclature-citation-list><tp:nomenclature-citation><tp:taxon-name>Gellius marismedi</tp:taxon-name><comment> , Pulitzer-Finali, 1978: 81.</comment></tp:nomenclature-citation></tp:nomenclature-citation-list></tp:nomenclature><tp:treatment-sec sec-type="Material examined"><title>Material examined.</title><p>Specimen PM-BL1-sp7-sciaf.; specimen PM-BL1-sp8-sciaf.; specimen PM-BL2b-sp6-sciaf.; specimen PM-BL2b-sp6a-sciaf.; Punta Manara (station 6) <named-content xmlns:xlink="http://www.w3.org/1999/xlink" content-type="dwc:verbatimCoordinates" xlink:type="simple">44°15'05.61"N, 9°24'09.33"E</named-content>, depth 35 m, collected 13-07-2009; specimen IG-S-BL1-sp2-sciaf.; Gallinara Island (station 3, Sciusciaù) <named-content xmlns:xlink="http://www.w3.org/1999/xlink" content-type="dwc:verbatimCoordinates" xlink:type="simple">44°01'34"N, 8°13'45"E</named-content>, depth 30 m, collected on17-06-2009.</p><p><bold>Description.</bold> Small (1-1.5 cm<sup>2</sup>) encrusting and insinuating sponge, beige or brown, detected on the surface and inside a coralligenous block. Surface smooth, consistency soft (<xref ref-type="fig" rid="F14">Fig. 14A</xref>).</p><fig id="F14" position="float" orientation="portrait"><label>Figure 14.</label><caption><p><italic><tp:taxon-name>Haliclona (Gellius) marismedi</tp:taxon-name></italic>. <bold>A</bold> Specimen on the surface of the coralligenous block and insinuating into it <bold>B</bold> Oxeas <bold>C</bold> Large toxas <bold>D</bold> Small toxas <bold>E</bold> Large sigma <bold>F</bold> Small sigma.</p></caption><graphic xmlns:xlink="http://www.w3.org/1999/xlink" xlink:href="ZooKeys-336-001-g014.jpg" position="float" orientation="portrait" xlink:type="simple"/></fig><p>Skeleton. The choanosome consists of multispicular primary lines connected by unispicular secondary tracts, creating a confused reticulation.</p><p>Spicules. Oxeas gently curved with hastate extremities detectable only in the larger spicules (<xref ref-type="fig" rid="F14">Fig. 14B</xref>), 220 (245) 275 × 2.5 (4.5) 6.25 μm; toxas with more or less angulate central curvature and slightly reflexed points in two size categories: I) 27.5 (45.5) 57.5 μm (<xref ref-type="fig" rid="F14">Fig. 14C</xref>) and II) 10 (11.5) 12.5 μm (<xref ref-type="fig" rid="F14">Fig. 14D</xref>); two types of thin sigmas, “C” shaped, I) 22.5 (23.7) 25 μm and II) 10 (13.6) 17.5 μm (<xref ref-type="fig" rid="F14">Figs 14E, F</xref>).</p><p><bold>Distribution and discussion.</bold> <xref ref-type="bibr" rid="B35">Pulitzer-Finali (1978)</xref> described the species from a specimen epibiothic on <italic><tp:taxon-name>Hyrtios collectrix</tp:taxon-name></italic> (Schulze, 1880) found on dead, sanded <italic><tp:taxon-name>Posidonia</tp:taxon-name></italic> beds, at 50 m depth in the Bay of Naples. The same author considered conspecific with <italic><tp:taxon-name>Gellius marismedi</tp:taxon-name></italic> the specimen from Banyuls-sur-Mer (rocky walls in shaded areas at 2–17 m depth and horizontal substrates at 20–40 m depth) attributed to <italic><tp:taxon-name>Gelliodes luridus</tp:taxon-name></italic> (Lundbeck, 1902) by <xref ref-type="bibr" rid="B6">Boury-Esnault (1971)</xref>.</p><p>This is a new finding for the Ligurian Sea and the coralligenous community and the third record after the original description.</p><!--PageBreak--><!--PageBreak--></tp:treatment-sec><ref-list><ref id="B35"><mixed-citation xmlns:xlink="http://www.w3.org/1999/xlink" xlink:type="simple"><person-group><name name-style="western"><surname>Pulitzer-Finali</surname><given-names>G</given-names></name></person-group> (<year>1978</year> (1977)) <article-title>Report on a Collection of Sponges from the Bay of Naples. III Hadromerida, Axinellida, Poecilosclerida, Halichondrida, Haplosclerida.</article-title><source>Bollettino dei Musei e degli Istituti Biologici dell’Università di Genova</source><volume>45</volume>: <fpage>7</fpage>-<lpage>89</lpage>.</mixed-citation></ref><ref id="B6"><mixed-citation xmlns:xlink="http://www.w3.org/1999/xlink" xlink:type="simple"><person-group><name name-style="western"><surname>Boury-Esnault</surname><given-names>N</given-names></name></person-group> (<year>1971</year>) <article-title>Spongiaires de la zone rocheuse littorale de Banyuls-sur-Mer. I. Ecologie et répartition.</article-title><source>Vie et Milieu</source><volume>22</volume>(<issue>1</issue>): <fpage>159</fpage>-<lpage>191</lpage>.</mixed-citation></ref></ref-list></tp:taxon-treatment>
